# Supplementary material for: Characterization of the Oral and Stomach Microbial Community Structure in Patients with Intestinal Metaplasia, Dysplasia, and Gastric Cancer Through High-Throughput Sequencing
Source: Microorganisms. 2026 Jan 16;14(1):209. doi: 10.3390/microorganisms14010209 (PMC12844037; doi:10.3390/microorganisms14010209)
Supplement: Supplementary file 1 [file microorganisms-14-00209-s001.zip]

Archive with 2 entries (2 files):
- Supplementary Table S1.xlsx
- Supplementary Materials.pdf
