# Supplementary material for: Characterization of the Oral and Stomach Microbial Community Structure in Patients with Intestinal Metaplasia, Dysplasia, and Gastric Cancer Through High-Throughput Sequencing
Source: Microorganisms. 2026 Jan 16;14(1):209. doi: 10.3390/microorganisms14010209 (PMC12844037; doi:10.3390/microorganisms14010209)
Supplement: Supplementary file 1 [file microorganisms-14-00209-s001.zip › Supplementary Table S1.xlsx]

## Sheet: Sheet1
Table S1. Overview of participant information, including demographic, clinical, and sample metadata
Subject ID	Sex	Age	Stage	Kyoto Classification	Helicobacter pylori infection status (examination method)	HP eradication treatment history	Alcohol consumption	Smoking status	BMI	Gastric antrum sample	Gastric body sample	Oral sample
S01	M	78	LGD	3	Positive (PCR)	NA	No	Never smoker	22.9	Collected	Collected	Collected
S02	M	67	LGD	2	Negative (PCR)	Untreated	No	Never smoker	22.6	Collected	Collected	Collected
S03	F	81	HGD	2	Negative (PCR)	Untreated	No	Never smoker	25.1	Collected	Collected	Collected
S04	F	71	EGC	2	Negative (PCR)	Untreated	No	Never smoker	24.9	Collected	Collected	Collected
S05	F	64	EGC	4	Negative (PCR)	Untreated	No	Never smoker	25.8	Collected	Collected	Collected
S06	F	54	IM	4	Negative (PCR)	Treated	No	Never smoker	21.3	Collected	Collected	Collected
S07	M	58	LGD	2	Negative (PCR)	Treated	Yes	Never smoker	25.5	Collected	Excluded (<10,000 total reads)	Collected
S08	F	72	LGD	4	Positive (PCR)	NA	No	Never smoker	23.8	Collected	Collected	Collected
S09	F	70	LGD	4	Positive (PCR)	NA	No	Never smoker	24	Collected	Excluded (<10,000 total reads)	Collected
S10	F	50	LGD	2	Negative (PCR)	Treated	No	Never smoker	21.7	Collected	Collected	Collected
S11	F	61	LGD	2	Positive (PCR)	NA	Yes	Never smoker	24.6	Collected	Collected	Collected
S12	M	71	IM	2	Negative (PCR)	Untreated	No	Never smoker	21.2	Collected	Excluded (<10,000 total reads)	Collected
S13	M	50	EGC	3	Positive (PCR)	NA	Yes	Current smoker	34.2	Collected	Collected	Collected
S14	F	62	LGD	3	Positive (PCR)	NA	No	Never smoker	26.9	Collected	Collected	Collected
S15	M	63	LGD	2	Negative (PCR)	Unknown	Yes	Fromer smoker	24.3	Collected	Excluded (<10,000 total reads)	Collected
S16	M	76	IM	3	Negative (PCR)	Treated	Yes	Fromer smoker	24.2	Collected	Collected	Collected
S17	F	61	IM	1	Negative (PCR)	Unknown	No	Never smoker	25.7	Collected	Collected	Collected
S18	M	64	EGC	2	Negative (PCR)	Untreated	Yes	Never smoker	26.9	Collected	Collected	Collected
S19	M	52	IM	2	Negative (PCR)	Untreated	Yes	Fromer smoker	24	Collected	Collected	Collected
S20	M	79	LGD	3	Positive (PCR)	NA	Yes	Never smoker	28.8	Collected	Collected	Collected
S21	M	83	LGD	5	Negative (PCR)	Untreated	No	Never smoker	20.9	Collected	Collected	Collected
S22	F	58	IM	3	Negative (PCR)	Untreated	No	Never smoker	23.1	Not sequenced (insufficient DNA)	Not sequenced (insufficient DNA)	Collected
S23	M	54	IM	5	Negative (silver staining)	Treated	Yes	Current smoker	28	Not sequenced (insufficient DNA)	Not sequenced (insufficient DNA)	Collected
S24	M	65	AGC	2	Negative (PCR)	Untreated	Yes	Fromer smoker	28	Not sequenced (insufficient DNA)	Not sequenced (insufficient DNA)	Collected
S25	M	69	EGC	3	Positive (PCR)	NA	Yes	Fromer smoker	26	Not sequenced (insufficient DNA)	Not sequenced (insufficient DNA)	Collected
S26	M	58	EGC	3	Negative (PCR)	Untreated	Yes	Never smoker	30.1	Not sequenced (insufficient DNA)	Not sequenced (insufficient DNA)	Collected
S27	M	62	LGD	3	Positive (PCR)	NA	No	Current smoker	22.03	Collected	Collected	Collected
S28	M	56	IM	2	Negative (silver staining)	Untreated	Yes	Fromer smoker	25.9	Collected	Excluded (<10,000 total reads)	Collected
S29	M	76	LGD	2	Negative (PCR)	Untreated	No	Never smoker	21.5	Collected	Collected	Collected
S30	F	58	LGD	2	Negative (PCR)	Unknown	No	Never smoker	21.7	Collected	Collected	Collected
S31	F	68	LGD	0	Negative (PCR)	Untreated	No	Never smoker	27	Collected	Collected	Collected
S32	M	62	IM	4	Negative (PCR)	Treated	No	Never smoker	23.9	Collected	Collected	Collected
S33	M	64	IM	2	Negative (silver staining)	Untreated	Yes	Current smoker	24.2	Collected	Collected	Collected
S34	M	47	HGD	3	Negative (PCR)	Treated	No	Fromer smoker	28.3	Collected	Collected	Collected
S35	M	60	IM	2	Negative (PCR)	Treated	Yes	Fromer smoker	25.7	Collected	Collected	Collected
S36	F	70	IM	3	Negative (silver staining)	Treated	No	Never smoker	19.14	Collected	Collected	Collected
S37	M	67	HGD	2	Negative (PCR)	Untreated	No	Never smoker	26.1	Collected	Collected	Collected
S38	M	72	LGD	3	Positive (PCR)	NA	No	Never smoker	21.6	Collected	Collected	Collected
S39	F	58	AGC	4	Positive (PCR)	NA	No	Never smoker	23.9	Collected	Collected	Collected
S40	M	56	LGD	2	Negative (PCR)	Untreated	No	Never smoker	25	Collected	Collected	Collected
S41	F	79	LGD	2	Negative (PCR)	Unknown	No	Never smoker	20.04	Collected	Collected	Collected
S42	M	68	IM	2	Negative (silver staining)	Treated	No	Never smoker	25.1	Collected	Collected	Collected
S43	M	68	IM	2	Negative (silver staining)	Untreated	Yes	Never smoker	26.1	Collected	Collected	Collected
S44	F	76	LGD	2	Negative (silver staining)	Treated	No	Never smoker	26.6	Collected	Collected	Collected
S45	M	64	HGD	3	Positive (silver staining)	NA	No	Never smoker	25	Collected	Collected	Collected
S46	F	60	IM	3	Negative (PCR)	Unknown	No	Never smoker	30.3	Collected	Collected	Collected
S47	M	83	HGD	2	Negative (PCR)	Unknown	Yes	Never smoker	23.9	Collected	Collected	Not sequenced (insufficient DNA)
S48	M	67	EGC	3	Positive (PCR)	NA	Yes	Never smoker	20.9	Collected	Collected	Not sequenced (insufficient DNA)
S49	F	79	EGC	2	Positive (PCR)	NA	No	Never smoker	22.9	Excluded (<10,000 total reads)	Collected	Not sequenced (insufficient DNA)
S50	M	40	EGC	2	Positive (PCR)	NA	No	Never smoker	19.5	Collected	Collected	Not sequenced (insufficient DNA)
S51	F	75	AGC	0	Negative (PCR)	Treated	No	Never smoker	20.1	Collected	Collected	Not sequenced (insufficient DNA)
S52	F	56	IM	2	Negative (PCR)	Treated	No	Never smoker	21.7	Excluded (<10,000 total reads)	Collected	Not sequenced (insufficient DNA)
S53	M	67	HGD	5	Negative (PCR)	Untreated	Yes	Current smoker	29.1	Collected	Collected	Not sequenced (insufficient DNA)
S54	M	65	IM	1	Negative (PCR)	Unknown	No	Never smoker	28.2	Collected	Collected	Not sequenced (insufficient DNA)
S55	M	83	HGD	4	Positive (PCR)	NA	No	Fromer smoker	20.9	Collected	Collected	Not sequenced (insufficient DNA)
S56	F	60	IM	3	Negative (PCR)	Treated	No	Never smoker	24	Collected	Collected	Not sequenced (insufficient DNA)
S57	M	66	EGC	3	Negative (PCR)	Untreated	No	Current smoker	28.2	Collected	Collected	Collected
S58	M	59	AGC	4	Positive (PCR)	NA	Yes	Fromer smoker	20.1	Collected	Collected	Collected
S59	M	72	IM	2	Negative (PCR)	Untreated	No	Never smoker	24	Collected	Collected	Collected
S60	M	66	HGD	3	Negative (PCR)	Unknown	Yes	Fromer smoker	24.1	Collected	Collected	Collected
S61	M	53	IM	3	Negative (silver staining)	Unknown	Yes	Fromer smoker	27	Collected	Collected	Collected
S62	F	70	LGD	2	Negative (PCR)	Treated	No	Never smoker	30.7	Excluded (<10,000 total reads)	Excluded (<10,000 total reads)	Collected
S63	M	68	IM	3	Negative (PCR)	Unknown	Yes	Never smoker	23.6	Excluded (<10,000 total reads)	Collected	Collected
S64	M	63	IM	4	Negative (PCR)	Untreated	No	Never smoker	24.9	Collected	Excluded (<10,000 total reads)	Collected
S65	M	49	AGC	4	Positive (PCR)	NA	No	Never smoker	25.2	Collected	Excluded (<10,000 total reads)	Collected
S66	F	64	EGC	3	Positive (PCR)	NA	No	Never smoker	24.7	Collected	Collected	Collected
S67	F	42	EGC	4	Positive (PCR)	NA	No	Never smoker	28.6	Excluded (<10,000 total reads)	Collected	Collected
S68	M	62	IM	3	Negative (PCR)	Treated	No	Never smoker	23.7	Collected	Excluded (<10,000 total reads)	Excluded (<10,000 total reads)
S69	M	59	AGC	3	Negative (PCR)	Untreated	Yes	Fromer smoker	29.4	Collected	Collected	Collected
S70	M	63	IM	3	Negative (PCR)	Unknown	No	Never smoker	23.6	Excluded (<10,000 total reads)	Collected	Collected
S71	F	76	EGC	4	Positive (PCR)	NA	No	Never smoker	22.9	Excluded (<10,000 total reads)	Excluded (<10,000 total reads)	Collected
S72	M	74	IM	2	Negative (PCR)	Untreated	No	Never smoker	25	Excluded (<10,000 total reads)	Collected	Collected
S73	M	67	IM	4	Positive (PCR)	NA	No	Fromer smoker		Collected	Collected	Excluded (<10,000 total reads)
S74	M	56	EGC	4	Negative (silver staining)	Treated	Yes	Fromer smoker	26.2	Collected	Collected	Collected
S75	M	62	HGD	3	Positive (PCR)	NA	No	Never smoker	27.6	Collected	Collected	Collected
S76	M	60	EGC	3	Positive (silver staining)	NA	No	Current smoker	24.7	Excluded (<10,000 total reads)	Collected	Excluded (<10,000 total reads)
S77	M	70	IM	2	Negative (silver staining)	Untreated	No			Collected	Collected	Excluded (<10,000 total reads)
S78	F	73	AGC	3	Positive (PCR)	NA	No	Never smoker	23.1	Collected	Collected	Collected
S79	M	67	AGC	2	Negative (PCR)	Untreated	Yes	Fromer smoker	24	Collected	Collected	Collected
S80	M	67	EGC	4	Positive (PCR)	NA	Yes	Fromer smoker	24.3	Collected	Collected	Collected
S81	M	71	EGC	3	Negative (PCR)	Untreated	Yes	Fromer smoker	28.7	Collected	Collected	Collected
S82	F	67	EGC	3	Positive (PCR)	NA	No	Never smoker	19.4	Collected	Collected	Collected
S83	M	65	IM	2	Negative (silver staining)	Treated	No	Never smoker	26.9	Collected	Collected	Collected
